# Supplementary material for: The Role of Cyclic Adenosine Monophosphate (cAMP) in Modulating Glucocorticoid Receptor Signaling and Its Implications on Glucocorticoid-Related Collagen Loss
Source: Int J Mol Sci. 2023 Jun 15;24(12):10180. doi: 10.3390/ijms241210180 (PMC10299417; doi:10.3390/ijms241210180)
Supplement: Supplementary file 1 [file ijms-24-10180-s001.zip]

Archive with 1 entries (1 files):
- ijms-2435293-supplementary.pdf
